# Supplementary material for: Lipid Polymorphism of the Subchloroplast—Granum and Stroma Thylakoid Membrane—Particles. I. 31P-NMR Spectroscopy
Source: Cells. 2021 Sep 8;10(9):2354. doi: 10.3390/cells10092354 (PMC8470346; doi:10.3390/cells10092354)
Supplement: Supplementary file 1 [file cells-10-02354-s001.zip]

Archive with 1 entries (1 files):
- cells-1284603-supplementary.pdf
